# Supplementary material for: Structure-Guided Identification of a Nonhuman Morbillivirus with Zoonotic Potential
Source: J Virol. 2018 Nov 12;92(23):e01248-18. doi: 10.1128/JVI.01248-18 (PMC6232486; doi:10.1128/JVI.01248-18)
Supplement: Supplemental file 1 [file zjv023184035sd1.xlsx]

## Sheet: RBD and HBS comparisons
Site	MeV Residue	% Identity from Align X aln	Mean
1	D505	100
	D507	100	100
2	D530	100	83.5
	R533	100
	F552	42
	P554	92
3	P191	33	56.6
	T192	83
	T193	67
	I194	50
	R195	50
4 pt 1	Y524	100	83.5
	Y541	92
	Y543	100
	F552	42
4 pt 2	F483	83	83.25
	Y524	100
	Y543	100
	P545	50
4 total		n/a	83.375

## Sheet: Site 1-4 Weblogo input seq
Virus	Strain	Accession No	Site 1	Site 2		Site 3	Site 4 pt 1			Site 4 pt 2
MeV	Amsterdam 98	AJ250067	VDGDV	YDTSRV	YFYPF	GPTTIRG	QYV	YYVYS	YFY	LFT	QYV	VYS	SPS
MeV	USA 1994	L46752	VDGDV	YDTSRV	YFYPF	GTTTIRG	QYV	YYVYS	YFY	LFT	QYV	VYS	SPS
RPV	Kabete O	NC_006296	ADDDV	YDISRV	YYYPF	GPTTTKG	QYV	YHIYS	YYY	ILT	QYV	IYS	STG
RPV	Lapinized Nakamura III	AB547190	ADDDV	YDTSRV	YYYPV	GSTTTKG	QYV	YYIYS	YYY	ILT	QYV	IYS	STG
PPRV	Nigeria 76/1	EU267274	IDDDI	YDVSRS	YFYPV	GRTVTRA	RYI	YYIYD	YFY	ILT	RYI	IYD	DTG
PPRV	Turkey 2000	AJ849636	VDDDI	YDVSRS	YFYPV	GRTVTRA	RYI	YYIYD	YFY	ILT	RYI	IYD	DTG
CDV	China HLJ3-08	FJ409464	MDKDV	YDISRG	YTYPF	GATTSVG	RYV	YYVYD	YTY	VLT	RYV	VYD	DPI
CDV	A92-27/4	Z54156	MDKDV	YDISRG	YTHAF	GATTSVG	IYV	YYVYD	YTH	VLT	IYV	VYD	DPI
PDV	Ulster 88	BAA01207	QDDDV	YDVSRS	YTYPF	GATTSMG	EYV	YYVYD	YTY	ILT	EYV	VYD	DPA
PDV	Wadden Sea	YP_009177603	QDDDV	YDVSRS	YTYPF	GATTSMG	EYV	YYVYD	YTY	ILT	EYV	VYD	DPA
CeMV	Dolphin morbillivirus 1	NP_945029	KDQDL	YDTSRS	YFFPF	GSVITRG	GYV	YYVYD	YFF	TLT	GYV	VYD	DTA
CeMV	NDL 2990	AAT84602	KDQDL	YDTSRS	YLFPF	GSIITRG	GYV	YYVYD	YLF	TLT	GYV	VYD	DTA
	Start aa position (relative to MeV)		504	529	551	190	523	540	551	482	523	542	544

## Sheet: Interspecies site 3 analysis
MeV
Genotype	Isolate	Country	Year	Accession Number	Site 3 sequence
D9	MVi/Yamagata.JPN/5.04	Japan	2004	AB186911	PTTIR
D5	MVi/Bangkok.THA/93	Thailand	1993	AF009580	PTTIR
H2	MVi/Beijing.CHN/94/1	China	1994	AF045203	PTTIR
B1	MVi/Yaounde.CMR/12.83	Cameroon	1983	AF079552	PTTIR
G1	MVi/Berkeley.California.USA/2.83	United States	1983	AF079553	PTTIR
D2	MVi/Johannesburg.ZAF/88/1	South Africa	1988	AF085198	PTTIR
G2	MVi/Amsterdam.NLD/49.97	Netherlands	1997	AF171231	PTTIS
D7	MVi/Duesseldorf.DEU/10.00	Germany	2000	AF480471	PTTIK
H1	MVi/Amsterdam.NLD/27.97	Netherlands	1997	AJ250066	PTTIR
D4	MVi/Amsterdam.NLD/3.98	Netherlands	1998	AJ250067	PTTIR
C1	MVi/Tokyo.JPN/84	Japan	1984	AY047365	PTTIR
D1	MVs/Belfast.GBR/60	United Kingdom	1960	AY077712	PTTIR
G3	MVi/Gresik.IDN/18.02	Indonesia	2002	AY184218	PTTIS
D10	MVi/Kampala.UGA/51.00.1	Uganda	2000	AY923213	PTTIR
D8	MVi/BenniMellal.MAR/05/3	Morocco	2005	DQ779204	PTTIR
D11	MVi/Menglian.Yunnan.CHN/47.09	China	2009	GU440576	PTTIR
B2	MVs/Kinshasa.COD/42.05/3	Congo	2005	HM802035	PTTIR
D6	MVi/New Jersey.USA/94	United States	1994	L46749	PTTIR
B3	MVi/New York.USA/94	United States	1994	L46752	TTTIR
C2	MVi/Bethesda.Maryland.USA/77	United States	1977	M81898	PTTIR
A	MVi/Bethesda.Maryland.USA/54	United States	1954	U03669	PTTIR
D3	MVi/Davis.California.USA/87	United States	1987	U97349	PTTIR
E	MVi/DEU/71	Germany	1971	Z80797	PTTIR
F	MVs/Madrid.SPA/94 SSPE	Spain	1994	Z80830	PTTIR
PPRV
Genotype	Isolate	Country	Year	Accession Number	Site 3 sequence
IV		Turkey	2000	AJ849636	RTVTR
I		Ivory Coast	1989	EU267273	RAVTR
IV		India	2003	GU014573	RTVTR
III		Ethiopia	1994	KJ867540	RAVTR
II		Uganda	2012	KJ867543	RAVTR
III		UAE	1986	KJ867545	KAVTR
II		Senegal	2013	KM212177	RTVTR
III		Kenya	2011	KM463083	RAVTR
IV		China	2014	KM816619	RTVTR
I		Senegal	1969	KP789375	RAVTR
II		Benin	1969	KR781450	RTVTR
CDV
Genotype	Isolate	Country	Year	Accession Number	Site 3 sequence
Asia-2	dog/98-002/JP	Japan		AB025270	ATTSV
Europe	dog/TRK	Turkey		AY093674	ATTSE
Europe	dog/5804/GER	Germany		AY386315	ATTSV
America-1	dog/98-2646/US	USA		AY542312	ATTSV
Europe wild-life	fox/207-00/ITA	Italy		DQ228166	AATSV
America-1	CDV3			DQ778941	ATTSV
Arctic	dog/H06Bp10S/HUG	Hungary		DQ889186	ATTSV
Asia-2	dog/Seoul/KOR	Korea		EU252148	AVTSV
Asia-3	dog/HLJ1/CHN	China		EU743934	AITSV
Asia-3	fox/HLJ2/CHN	China		EU743935	AITSV
Asia-1	monkey/BJ-01/CHN	China		FJ405223	ATTSV
Asia-1	dog/HLJ3-08/CHN	China		FJ409464	ATTSV
Europe wild-life	mink/DK86/DNK	Denmark		Z47759	AATSV
Arctic	dog/GR88/GND	Greenland		Z47760	ATTSV
America-2	Javelina/US	USA		Z47764	ATTSV
America-2	Chinese leopard/A92-27/US	USA		Z54156	ATTSV

## Sheet: EXAC hSLAM data
Chrom	Position	RSID	Reference	Alternate	Consequence	Protein Consequence	Transcript Consequence	Filter	Annotation	Flags	Allele Count	Allele Number	Number of Homozygotes	Allele Frequency	Allele Count African	Allele Number African	Homozygote Count African	Allele Count East Asian	Allele Number East Asian	Homozygote Count East Asian	Allele Count European (Non-Finnish)	Allele Number European (Non-Finnish)	Homozygote Count European (Non-Finnish)	Allele Count Finnish	Allele Number Finnish	Homozygote Count Finnish	Allele Count Latino	Allele Number Latino	Homozygote Count Latino	Allele Count Other	Allele Number Other	Homozygote Count Other	Allele Count South Asian	Allele Number South Asian	Homozygote Count South Asian
1	160616730	.	A	T	p.Asp2Glu	p.Asp2Glu	c.6T>A	PASS	missense		1	101696	0	9.833e-06	0	8840	0	0	7404	0	0	56792	0	0	5216	0	0	8440	0	0	738	0	1	14266	0
1	160616729	.	G	T	p.Pro3Thr	p.Pro3Thr	c.7C>A	PASS	missense		5	101882	0	4.908e-05	0	8856	0	0	7424	0	5	56860	0	0	5218	0	0	8480	0	0	744	0	0	14300	0
1	160616703	rs2295612	G	T	p.Phe11Leu	p.Phe11Leu	c.33C>A	PASS	missense		19094	113366	1725	0.1684	342	9424	6	412	8128	6	12326	63148	1090	896	5956	53	3124	10614	426	125	826	12	1869	15270	132
1	160616702	.	C	T	p.Val12Met	p.Val12Met	c.34G>A	PASS	missense		12	111740	0	0.0001074	0	9402	0	3	8110	0	6	62198	0	0	5880	0	0	10284	0	0	822	0	3	15044	0
1	160616689	rs145666807	G	A	p.Ser16Phe	p.Ser16Phe	c.47C>T	PASS	missense		307	112096	4	0.002739	278	9502	4	0	8176	0	13	62330	0	0	5928	0	13	10262	0	3	834	0	0	15064	0
1	160616683	rs184377145	G	A	p.Ala18Val	p.Ala18Val	c.53C>T	PASS	missense		2	111742	0	1.79e-05	0	9442	0	0	8186	0	0	62144	0	0	5930	0	2	10178	0	0	840	0	0	15022	0
1	160616666	.	C	T	p.Gly24Arg	p.Gly24Arg	c.70G>A	PASS	missense		11	109078	0	0.0001008	0	9240	0	0	8034	0	7	60810	0	0	5760	0	0	9700	0	0	820	0	4	14714	0
1	160616666	.	C	A	p.Gly24Ter	p.Gly24Ter	c.70G>T	PASS	stop gained		2	109078	0	1.834e-05	0	9240	0	0	8034	0	2	60810	0	0	5760	0	0	9700	0	0	820	0	0	14714	0
1	160616658	.	A	G	c.76+2T>C		c.76+2T>C	PASS	splice donor		1	107382	0	9.313e-06	0	9132	0	0	7912	0	0	59916	0	0	5680	0	0	9424	0	0	810	0	1	14508	0
1	160607320	.	C	T	c.77-1G>A		c.77-1G>A	PASS	splice acceptor		1	108626	0	9.206e-06	0	9412	0	0	7758	0	1	60258	0	0	6024	0	0	10122	0	0	816	0	0	14236	0
1	160607313	rs142014204	C	T	p.Arg28His	p.Arg28His	c.83G>A	PASS	missense		2	113188	0	1.767e-05	0	9716	0	0	8052	0	2	62638	0	0	6244	0	0	10662	0	0	840	0	0	15036	0
1	160607311	.	T	C	p.Met29Val	p.Met29Val	c.85A>G	PASS	missense		1	113370	0	8.821e-06	0	9728	0	0	8062	0	1	62708	0	0	6250	0	0	10694	0	0	842	0	0	15086	0
1	160607307	rs144780368	A	G	p.Met30Thr	p.Met30Thr	c.89T>C	PASS	missense		27	115804	0	0.0002332	25	9878	0	0	8222	0	0	64002	0	0	6342	0	2	10996	0	0	870	0	0	15494	0
1	160607289	.	A	C	p.Leu36Arg	p.Leu36Arg	c.107T>G	PASS	missense		1	119764	0	8.35e-06	0	10194	0	0	8504	0	0	65976	0	0	6542	0	0	11420	0	0	894	0	1	16234	0
1	160607287	.	G	A	p.Arg37Trp	p.Arg37Trp	c.109C>T	PASS	missense		9	119918	0	7.505e-05	1	10218	0	1	8506	0	3	66048	0	1	6548	0	3	11438	0	0	894	0	0	16266	0
1	160607286	.	C	T	p.Arg37Gln	p.Arg37Gln	c.110G>A	PASS	missense		2	120000	0	1.667e-05	0	10228	0	0	8512	0	0	66084	0	0	6552	0	1	11444	0	0	896	0	1	16284	0
1	160607270	.	T	G	p.Lys42Asn	p.Lys42Asn	c.126A>C	PASS	missense		1	120952	0	8.268e-06	1	10352	0	0	8580	0	0	66530	0	0	6596	0	0	11530	0	0	904	0	0	16460	0
1	160607241	.	A	G	p.Ile52Thr	p.Ile52Thr	c.155T>C	PASS	missense		13	121262	0	0.0001072	0	10390	0	0	8626	0	3	66672	0	10	6614	0	0	11552	0	0	908	0	0	16500	0
1	160607238	.	T	C	p.Asn53Ser	p.Asn53Ser	c.158A>G	PASS	missense		3	121292	0	2.473e-05	0	10396	0	0	8628	0	0	66686	0	0	6614	0	3	11558	0	0	908	0	0	16502	0
1	160607223	.	T	G	p.Lys58Thr	p.Lys58Thr	c.173A>C	PASS	missense		1	121336	0	8.242e-06	0	10402	0	0	8634	0	0	66708	0	0	6614	0	0	11562	0	0	908	0	1	16508	0
1	160607206	.	C	T	p.Val64Ile	p.Val64Ile	c.190G>A	PASS	missense		5	121370	0	4.12e-05	0	10406	0	0	8640	0	1	66720	0	0	6614	0	0	11570	0	0	908	0	4	16512	0
1	160607191	.	A	AT	p.Ser69IlefsTer14	p.Ser69IlefsTer14	c.204dupA	PASS	frameshift		1	121388	0	8.238e-06	0	10406	0	0	8646	0	0	66730	0	1	6614	0	0	11572	0	0	908	0	0	16512	0
1	160607190	.	G	A	p.Ser69Leu	p.Ser69Leu	c.206C>T	PASS	missense		1	121388	0	8.238e-06	0	10406	0	0	8648	0	0	66730	0	0	6614	0	0	11570	0	0	908	0	1	16512	0
1	160607187	.	A	G	p.Leu70Pro	p.Leu70Pro	c.209T>C	PASS	missense		2	121390	0	1.648e-05	0	10406	0	0	8648	0	0	66730	0	0	6614	0	0	11572	0	0	908	0	2	16512	0
1	160607184	rs141179627	T	C	p.Glu71Gly	p.Glu71Gly	c.212A>G	PASS	missense		53	121390	0	0.0004366	44	10406	0	0	8648	0	4	66730	0	0	6614	0	4	11572	0	0	908	0	1	16512	0
1	160607161	.	C	A	p.Val79Leu	p.Val79Leu	c.235G>T	PASS	missense		1	121396	0	8.238e-06	1	10406	0	0	8648	0	0	66734	0	0	6614	0	0	11574	0	0	908	0	0	16512	0
1	160607160	.	A	G	p.Val79Ala	p.Val79Ala	c.236T>C	PASS	missense		1	121394	0	8.238e-06	0	10406	0	1	8648	0	0	66732	0	0	6614	0	0	11574	0	0	908	0	0	16512	0
1	160607143	.	C	T	p.Glu85Lys	p.Glu85Lys	c.253G>A	PASS	missense		2	121398	0	1.647e-05	1	10406	0	0	8648	0	1	66736	0	0	6614	0	0	11574	0	0	908	0	0	16512	0
1	160607137	.	C	A	p.Gly87Cys	p.Gly87Cys	c.259G>T	PASS	missense		1	121402	0	8.237e-06	0	10406	0	0	8650	0	1	66738	0	0	6614	0	0	11574	0	0	908	0	0	16512	0
1	160607131	.	G	A	p.Pro89Ser	p.Pro89Ser	c.265C>T	PASS	missense		1	121402	0	8.237e-06	0	10406	0	0	8652	0	1	66736	0	0	6614	0	0	11574	0	0	908	0	0	16512	0
1	160607127	.	C	T	p.Arg90His	p.Arg90His	c.269G>A	PASS	missense		3	121398	0	2.471e-05	0	10406	0	0	8650	0	3	66732	0	0	6614	0	0	11576	0	0	908	0	0	16512	0
1	160607124	.	T	C	p.Tyr91Cys	p.Tyr91Cys	c.272A>G	PASS	missense		1	121396	0	8.238e-06	0	10406	0	0	8648	0	0	66732	0	0	6614	0	1	11576	0	0	908	0	0	16512	0
1	160607118	rs150363660	C	T	p.Gly93Glu	p.Gly93Glu	c.278G>A	PASS	missense		8	121394	0	6.59e-05	0	10406	0	0	8644	0	8	66734	0	0	6614	0	0	11576	0	0	908	0	0	16512	0
1	160607116	.	C	T	p.Asp94Asn	p.Asp94Asn	c.280G>A	PASS	missense		1	121398	0	8.237e-06	0	10406	0	0	8648	0	0	66734	0	0	6614	0	1	11576	0	0	908	0	0	16512	0
1	160607113	.	G	T	p.Arg95Ser	p.Arg95Ser	c.283C>A	PASS	missense		1	121398	0	8.237e-06	0	10406	0	0	8650	0	1	66732	0	0	6614	0	0	11576	0	0	908	0	0	16512	0
1	160607112	.	C	T	p.Arg95His	p.Arg95His	c.284G>A	PASS	missense		3	121400	0	2.471e-05	1	10406	0	0	8650	0	1	66736	0	1	6614	0	0	11576	0	0	908	0	0	16510	0
1	160607095	.	C	G	p.Glu101Gln	p.Glu101Gln	c.301G>C	PASS	missense		2	121402	0	1.647e-05	0	10406	0	0	8650	0	2	66734	0	0	6614	0	0	11578	0	0	908	0	0	16512	0
1	160607095	.	C	T	p.Glu101Lys	p.Glu101Lys	c.301G>A	PASS	missense		1	121402	0	8.237e-06	0	10406	0	0	8650	0	1	66734	0	0	6614	0	0	11578	0	0	908	0	0	16512	0
1	160607094	.	T	G	p.Glu101Ala	p.Glu101Ala	c.302A>C	PASS	missense		1	121400	0	8.237e-06	0	10406	0	0	8648	0	1	66734	0	0	6614	0	0	11578	0	0	908	0	0	16512	0
1	160607093	.	C	G	p.Glu101Asp	p.Glu101Asp	c.303G>C	PASS	missense		1	121402	0	8.237e-06	0	10406	0	0	8648	0	1	66736	0	0	6614	0	0	11578	0	0	908	0	0	16512	0
1	160607089	.	G	C	p.Leu103Val	p.Leu103Val	c.307C>G	PASS	missense		1	121402	0	8.237e-06	0	10406	0	0	8650	0	1	66734	0	0	6614	0	0	11578	0	0	908	0	0	16512	0
1	160607074	.	G	A	p.Arg108Trp	p.Arg108Trp	c.322C>T	PASS	missense		4	121400	0	3.295e-05	0	10406	0	0	8646	0	3	66736	0	0	6614	0	0	11578	0	0	908	0	1	16512	0
1	160607073	.	C	T	p.Arg108Gln	p.Arg108Gln	c.323G>A	PASS	missense		3	121404	0	2.471e-05	3	10406	0	0	8648	0	0	66740	0	0	6612	0	0	11578	0	0	908	0	0	16512	0
1	160607070	.	T	C	p.Glu109Gly	p.Glu109Gly	c.326A>G	PASS	missense		1	121408	0	8.237e-06	0	10406	0	0	8650	0	0	66740	0	0	6614	0	1	11578	0	0	908	0	0	16512	0
1	160607037	.	A	G	p.Met120Thr	p.Met120Thr	c.359T>C	PASS	missense		6	121400	0	4.942e-05	0	10402	0	0	8652	0	6	66736	0	0	6614	0	0	11576	0	0	908	0	0	16512	0
1	160607032	.	G	T	p.Leu122Met	p.Leu122Met	c.364C>A	PASS	missense		1	121396	0	8.238e-06	0	10400	0	0	8652	0	1	66736	0	0	6614	0	0	11576	0	0	908	0	0	16510	0
1	160607009	.	C	G	p.Gln129His	p.Gln129His	c.387G>C	PASS	missense		1	121362	0	8.24e-06	0	10390	0	0	8646	0	1	66718	0	0	6614	0	0	11576	0	0	908	0	0	16510	0
1	160607007	.	C	T	p.Arg130His	p.Arg130His	c.389G>A	PASS	missense		2	121362	0	1.648e-05	0	10390	0	1	8650	0	1	66714	0	0	6614	0	0	11576	0	0	908	0	0	16510	0
1	160606999	.	G	C	p.Leu133Val	p.Leu133Val	c.397C>G	PASS	missense		1	121334	0	8.242e-06	0	10388	0	0	8642	0	0	66700	0	0	6614	0	1	11576	0	0	908	0	0	16506	0
1	160606994	.	C	A	p.Gln134His	p.Gln134His	c.402G>T	PASS	missense		2	121282	0	1.649e-05	0	10384	0	0	8632	0	2	66674	0	0	6612	0	0	11568	0	0	908	0	0	16504	0
1	160606989	.	C	T	p.Arg136Lys	p.Arg136Lys	c.407G>A	PASS	missense		1	121238	0	8.248e-06	0	10380	0	0	8632	0	1	66652	0	0	6612	0	0	11562	0	0	906	0	0	16494	0
1	160604685	.	G	C	p.Gln140Glu	p.Gln140Glu	c.418C>G	PASS	missense		9	117826	0	7.638e-05	0	10200	0	0	8620	0	9	65804	0	0	6610	0	0	11556	0	0	874	0	0	14162	0
1	160604682	.	C	T	p.Val141Ile	p.Val141Ile	c.421G>A	PASS	missense		2	118056	0	1.694e-05	0	10224	0	0	8622	0	0	65866	0	0	6610	0	0	11556	0	1	882	0	1	14296	0
1	160604681	.	AC	A	p.Val141SerfsTer9	p.Val141SerfsTer9	c.421delG	PASS	frameshift		1	118222	0	8.459e-06	0	10238	0	0	8620	0	1	65918	0	0	6610	0	0	11556	0	0	882	0	0	14398	0
1	160604648	.	G	A	p.Thr152Ile	p.Thr152Ile	c.455C>T	PASS	missense		1	121038	0	8.262e-06	0	10390	0	1	8642	0	0	66618	0	0	6614	0	0	11578	0	0	904	0	0	16292	0
1	160604637	.	C	T	p.Gly156Arg	p.Gly156Arg	c.466G>A	PASS	missense		13	121336	0	0.0001071	1	10406	0	0	8644	0	0	66702	0	0	6614	0	0	11578	0	1	908	0	11	16484	0
1	160604623	.	C	A	p.Leu160Phe	p.Leu160Phe	c.480G>T	PASS	missense		1	121388	0	8.238e-06	0	10406	0	0	8646	0	1	66724	0	0	6614	0	0	11578	0	0	908	0	0	16512	0
1	160604622	.	T	C	p.Ile161Val	p.Ile161Val	c.481A>G	PASS	missense		1	121386	0	8.238e-06	0	10406	0	0	8646	0	1	66722	0	0	6614	0	0	11578	0	0	908	0	0	16512	0
1	160604606	.	A	G	p.Val166Ala	p.Val166Ala	c.497T>C	PASS	missense		1	121402	0	8.237e-06	0	10406	0	0	8650	0	1	66734	0	0	6614	0	0	11578	0	0	908	0	0	16512	0
1	160604564	.	G	A	p.Ala180Val	p.Ala180Val	c.539C>T	PASS	missense		2	121394	0	1.648e-05	0	10406	0	0	8638	0	0	66738	0	0	6614	0	0	11578	0	0	908	0	2	16512	0
1	160604561	.	C	A	p.Gly181Val	p.Gly181Val	c.542G>T	PASS	missense		3	121374	0	2.472e-05	0	10406	0	0	8622	0	3	66734	0	0	6614	0	0	11578	0	0	908	0	0	16512	0
1	160604558	.	G	C	p.Thr182Ser	p.Thr182Ser	c.545C>G	PASS	missense		1	121378	0	8.239e-06	0	10406	0	0	8628	0	0	66734	0	0	6614	0	0	11576	0	0	908	0	1	16512	0
1	160604545	.	G	C	p.Asn186Lys	p.Asn186Lys	c.558C>G	PASS	missense		1	121392	0	8.238e-06	0	10406	0	0	8634	0	1	66740	0	0	6614	0	0	11578	0	0	908	0	0	16512	0
1	160604544	.	G	C	p.Pro187Ala	p.Pro187Ala	c.559C>G	PASS	missense		24	121392	0	0.0001977	0	10406	0	0	8636	0	16	66740	0	0	6612	0	5	11578	0	0	908	0	3	16512	0
1	160604540	.	G	A	p.Ala188Val	p.Ala188Val	c.563C>T	PASS	missense		1	121398	0	8.237e-06	0	10406	0	0	8640	0	0	66740	0	0	6614	0	0	11578	0	0	908	0	1	16512	0
1	160604528	.	T	C	p.His192Arg	p.His192Arg	c.575A>G	PASS	missense		6	121398	0	4.942e-05	0	10406	0	0	8644	0	6	66740	0	0	6612	0	0	11578	0	0	906	0	0	16512	0
1	160604511	.	G	C	p.Leu198Val	p.Leu198Val	c.592C>G	PASS	missense		1	121398	0	8.237e-06	0	10406	0	0	8646	0	1	66736	0	0	6612	0	0	11578	0	0	908	0	0	16512	0
1	160604508	.	C	T	p.Gly199Ser	p.Gly199Ser	c.595G>A	PASS	missense		1	121390	0	8.238e-06	0	10406	0	0	8642	0	1	66732	0	0	6614	0	0	11578	0	0	908	0	0	16510	0
1	160604505	.	G	T	p.Pro200Thr	p.Pro200Thr	c.598C>A	PASS	missense		2	121402	0	1.647e-05	0	10406	0	0	8652	0	0	66734	0	0	6614	0	2	11578	0	0	908	0	0	16510	0
1	160604499	.	G	A	p.His202Tyr	p.His202Tyr	c.604C>T	PASS	missense		1	121388	0	8.238e-06	1	10406	0	0	8648	0	0	66724	0	0	6612	0	0	11578	0	0	908	0	0	16512	0
1	160604493	.	C	T	p.Asp204Asn	p.Asp204Asn	c.610G>A	PASS	missense	MNP	2	121382	0	1.648e-05	2	10406	0	0	8648	0	0	66720	0	0	6612	0	0	11576	0	0	908	0	0	16512	0
1	160604492	.	T	G	p.Asp204Ala	p.Asp204Ala	c.611A>C	PASS	missense	MNP	2	121390	0	1.648e-05	2	10406	0	0	8652	0	0	66722	0	0	6612	0	0	11578	0	0	908	0	0	16512	0
1	160604491	.	G	C	p.Asp204Glu	p.Asp204Glu	c.612C>G	PASS	missense		1	121384	0	8.238e-06	0	10406	0	0	8650	0	1	66718	0	0	6612	0	0	11578	0	0	908	0	0	16512	0
1	160604472	.	C	T	p.Val211Met	p.Val211Met	c.631G>A	PASS	missense		1	121296	0	8.244e-06	0	10406	0	0	8652	0	1	66660	0	0	6612	0	0	11578	0	0	906	0	0	16482	0
1	160604460	rs149679180	T	C	p.Ile215Val	p.Ile215Val	c.643A>G	PASS	missense		1	121120	0	8.256e-06	1	10406	0	0	8654	0	0	66576	0	0	6614	0	0	11578	0	0	906	0	0	16386	0
1	160604450	.	T	C	p.Asn218Ser	p.Asn218Ser	c.653A>G	PASS	missense		1	120708	0	8.284e-06	0	10404	0	0	8654	0	1	66488	0	0	6614	0	0	11576	0	0	898	0	0	16074	0
1	160604432	.	G	A	p.Pro224Leu	p.Pro224Leu	c.671C>T	PASS	missense		1	118112	0	8.467e-06	0	10374	0	1	8650	0	0	65852	0	0	6612	0	0	11562	0	0	880	0	0	14182	0
1	160604424	.	C	T	p.Gly227Arg	p.Gly227Arg	c.679G>A	PASS	missense		2	115660	0	1.729e-05	0	10324	0	1	8624	0	1	65284	0	0	6608	0	0	11528	0	0	856	0	0	12436	0
1	160604408	.	G	A	p.Pro232Leu	p.Pro232Leu	c.695C>T	PASS	missense		1	113092	0	8.842e-06	0	10276	0	0	8582	0	1	64638	0	0	6604	0	0	11498	0	0	816	0	0	10678	0
1	160593972	.	G	A	p.Thr235Ile	p.Thr235Ile	c.704C>T	PASS	missense		1	121142	0	8.255e-06	1	10354	0	0	8588	0	0	66648	0	0	6610	0	0	11540	0	0	908	0	0	16494	0
1	160593966	.	G	A	p.Pro237Leu	p.Pro237Leu	c.710C>T	PASS	missense		20	121248	0	0.000165	0	10382	0	0	8604	0	16	66686	0	1	6610	0	3	11556	0	0	908	0	0	16502	0
1	160593966	.	G	T	p.Pro237Gln	p.Pro237Gln	c.710C>A	PASS	missense		1	121248	0	8.248e-06	0	10382	0	0	8604	0	0	66686	0	0	6610	0	0	11556	0	0	908	0	1	16502	0
1	160593955	.	A	G	p.Tyr241His	p.Tyr241His	c.721T>C	PASS	missense		1	121358	0	8.24e-06	0	10404	0	0	8634	0	1	66722	0	0	6614	0	0	11570	0	0	908	0	0	16506	0
1	160593952	.	C	T	p.Ala242Thr	p.Ala242Thr	c.724G>A	PASS	missense		1	121376	0	8.239e-06	0	10404	0	0	8646	0	1	66726	0	0	6614	0	0	11572	0	0	908	0	0	16506	0
1	160593948	.	C	T	p.Gly243Glu	p.Gly243Glu	c.728G>A	PASS	missense		1	121390	0	8.238e-06	0	10404	0	0	8646	0	1	66732	0	0	6614	0	0	11574	0	0	908	0	0	16512	0
1	160593931	.	T	G	p.Ile249Leu	p.Ile249Leu	c.745A>C	PASS	missense		1	121400	0	8.237e-06	0	10404	0	0	8652	0	1	66734	0	0	6614	0	0	11578	0	0	908	0	0	16510	0
1	160593922	.	G	A	p.Leu252Phe	p.Leu252Phe	c.754C>T	PASS	missense		1	121400	0	8.237e-06	0	10404	0	0	8652	0	0	66734	0	0	6614	0	0	11578	0	0	908	0	1	16510	0
1	160593903	.	A	G	p.Leu258Pro	p.Leu258Pro	c.773T>C	PASS	missense		1	121398	0	8.237e-06	0	10404	0	0	8652	0	1	66732	0	0	6614	0	0	11578	0	0	908	0	0	16510	0
1	160593888	.	C	T	p.Arg263Lys	p.Arg263Lys	c.788G>A	PASS	missense		5	121384	0	4.119e-05	0	10406	0	0	8648	0	5	66722	0	0	6614	0	0	11578	0	0	908	0	0	16508	0
1	160593887	.	T	G	p.Arg263Ser	p.Arg263Ser	c.789A>C	PASS	missense		1	121384	0	8.238e-06	1	10406	0	0	8650	0	0	66722	0	0	6614	0	0	11576	0	0	908	0	0	16508	0
1	160589637	.	T	C	p.Lys265Glu	p.Lys265Glu	c.793A>G	PASS	missense		1	121342	0	8.241e-06	0	10404	0	0	8626	0	0	66720	0	0	6614	0	1	11560	0	0	908	0	0	16510	0
1	160589636	.	T	C	p.Lys265Arg	p.Lys265Arg	c.794A>G	PASS	missense		1	121336	0	8.242e-06	0	10404	0	0	8624	0	1	66716	0	0	6614	0	0	11560	0	0	908	0	0	16510	0
1	160589628	.	G	A	p.His268Tyr	p.His268Tyr	c.802C>T	PASS	missense		1	121352	0	8.24e-06	0	10404	0	0	8626	0	1	66726	0	0	6614	0	0	11564	0	0	908	0	0	16510	0
1	160589616	.	T	C	p.Thr272Ala	p.Thr272Ala	c.814A>G	PASS	missense		1	121356	0	8.24e-06	0	10404	0	0	8630	0	0	66728	0	0	6614	0	1	11562	0	0	908	0	0	16510	0
1	160589609	.	T	C	p.Glu274Gly	p.Glu274Gly	c.821A>G	PASS	missense		6	121366	0	4.944e-05	1	10404	0	4	8634	0	1	66730	0	0	6614	0	0	11566	0	0	908	0	0	16510	0
1	160589570	.	G	A	p.Pro287Leu	p.Pro287Leu	c.860C>T	PASS	missense		1	121326	0	8.242e-06	0	10404	0	0	8630	0	0	66710	0	0	6614	0	1	11552	0	0	908	0	0	16508	0
1	160589567	.	C	T	p.Gly288Asp	p.Gly288Asp	c.863G>A	PASS	missense		1	121326	0	8.242e-06	0	10404	0	0	8632	0	1	66708	0	0	6614	0	0	11552	0	0	908	0	0	16508	0
1	160585554	rs149160	C	G	p.Ser290Thrâ€	p.Ser290Thr	c.869G>C	PASS	missense		14973	15000	7473	0.9982	791	816	383	198	198	99	4669	4670	2334	1642	1642	821	217	218	108	192	192	96	7264	7264	3632
1	160585548	.	T	C	p.His292Argâ€	p.His292Arg	c.875A>G	PASS	missense		4	12652	0	0.0003162	0	656	0	0	186	0	0	3874	0	0	1610	0	0	166	0	0	172	0	4	5988	0
1	160582369	.	G	A	p.Pro289Leu	p.Pro289Leu	c.866C>T	PASS	missense		3	103442	0	2.9e-05	0	8758	0	0	7662	0	0	57800	0	0	5156	0	0	9508	0	0	732	0	3	13826	0
1	160582365	.	A	G	p.Ser266Proâ€	p.Ser266Pro	c.796T>C	PASS	missense		1	103578	0	9.655e-06	0	8770	0	0	7670	0	1	57894	0	0	5156	0	0	9510	0	0	734	0	0	13844	0
1	160582353	.	A	G	p.Ter270ArgextTer34â€	p.Ter270ArgextTer34	c.808T>C	PASS	stop lost		1	109852	0	9.103e-06	0	9204	0	1	8106	0	0	61570	0	0	5480	0	0	10334	0	0	764	0	0	14394	0
1	160582352	.	C	T	p.Asp295Asn	p.Asp295Asn	c.883G>A	PASS	missense		3	109812	0	2.732e-05	0	9192	0	0	8108	0	3	61556	0	0	5476	0	0	10336	0	0	766	0	0	14378	0
1	160582343	.	G	C	p.Pro298Ala	p.Pro298Ala	c.892C>G	PASS	missense		1	111934	0	8.934e-06	0	9382	0	1	8272	0	0	62674	0	0	5624	0	0	10598	0	0	782	0	0	14602	0
1	160582334	.	C	T	p.Asp301Asn	p.Asp301Asn	c.901G>A	PASS	missense		1	113198	0	8.834e-06	0	9492	0	1	8340	0	0	63366	0	0	5696	0	0	10692	0	0	798	0	0	14814	0
1	160582332	rs138970511	G	T	p.Asp301Glu	p.Asp301Glu	c.903C>A	PASS	missense		1	113278	0	8.828e-06	0	9498	0	0	8348	0	1	63394	0	0	5706	0	0	10708	0	0	798	0	0	14826	0
1	160582322	.	T	C	p.Thr305Ala	p.Thr305Ala	c.913A>G	PASS	missense		1	113482	0	8.812e-06	1	9482	0	0	8386	0	0	63516	0	0	5706	0	0	10746	0	0	802	0	0	14844	0
1	160582321	.	G	A	p.Thr305Ile	p.Thr305Ile	c.914C>T	PASS	missense		1	113464	0	8.813e-06	0	9484	0	0	8380	0	1	63492	0	0	5720	0	0	10740	0	0	806	0	0	14842	0
1	160582319	rs80261622	T	C	p.Ile306Val	p.Ile306Val	c.916A>G	PASS	missense		159	113512	2	0.001401	149	9508	2	0	8386	0	0	63540	0	0	5722	0	9	10724	0	1	806	0	0	14826	0
1	160582309	.	G	A	p.Ala309Val	p.Ala309Val	c.926C>T	PASS	missense		6	113156	0	5.302e-05	0	9428	0	0	8370	0	0	63382	0	0	5718	0	6	10694	0	0	800	0	0	14764	0
1	160582301	.	C	G	p.Glu312Gln	p.Glu312Gln	c.934G>C	PASS	missense		1	112560	0	8.884e-06	0	9362	0	0	8340	0	1	63038	0	0	5706	0	0	10628	0	0	796	0	0	14690	0
1	160582292	rs35207844	G	A	p.Pro315Ser	p.Pro315Ser	c.943C>T	PASS	missense		475	111850	10	0.004247	448	9296	10	0	8292	0	7	62600	0	0	5694	0	17	10554	0	1	806	0	2	14608	0
1	160582283	.	C	G	p.Val318Leu	p.Val318Leu	c.952G>C	PASS	missense		3	110678	0	2.711e-05	3	9044	0	0	8236	0	0	62048	0	0	5640	0	0	10372	0	0	798	0	0	14540	0
1	160582283	.	C	T	p.Val318Ile	p.Val318Ile	c.952G>A	PASS	missense		1	110678	0	9.035e-06	1	9044	0	0	8236	0	0	62048	0	0	5640	0	0	10372	0	0	798	0	0	14540	0
1	160580581	.	T	C	p.Asn322Ser	p.Asn322Ser	c.965A>G	PASS	missense		1	121266	0	8.246e-06	0	10406	0	0	8604	0	0	66678	0	0	6608	0	0	11558	0	0	908	0	1	16504	0
1	160580579	.	A	C	p.Ser323Ala	p.Ser323Ala	c.967T>G	PASS	missense		3	121266	0	2.474e-05	2	10406	0	0	8602	0	1	66682	0	0	6610	0	0	11554	0	0	908	0	0	16504	0
1	160580578	.	G	A	p.Ser323Phe	p.Ser323Phe	c.968C>T	PASS	missense		1	121270	0	8.246e-06	0	10406	0	0	8604	0	0	66682	0	0	6610	0	0	11556	0	0	908	0	1	16504	0
1	160580549	rs3796504	G	T	p.Pro333Thr	p.Pro333Thr	c.997C>A	PASS	missense		8727	121300	418	0.07195	146	10406	1	9	8608	0	6689	66692	363	433	6612	11	439	11566	11	69	908	3	942	16508	29

## Sheet: Large SLAMF1 alignment
Comparison of SLAMF1 across 44 species of mammals
		Signal peptide (primates)
		Signal peptide (mice)
		Signal peptide (carnivores)
		Signal peptide (cetartiodactyla)																													Extracellular domain
		Exon 1																											Exon2
Ovine SLAMF1 Exon residue number:		1	2	3	4		5	6	7	8	9	10	11	12	13	14	15	16	17	18	19	20	21	22	23	24	25	26	1	2	3	4	5	6	7	8	9	10	11	12	13	14	15	16	17	18	19	20	21
Ovine SLAMF1 residue number:		1	2	3	4		5	6	7	8	9	10	11	12	13	14	15	16	17	18	19	20	21	22	23	24	25	26	27	28	29	30	31	32	33	34	35	36	37	38	39	40	41	42	43	44	45	46	47
SheepSLAMF1_MSDP24_hap1	Ruminants	M	D	P	K	-	G	L	L	S	S	N	V	L	L	F	F	S	L	I	I	E	L	S	C	R	T	G	E	G	L	T	S	S	T	K	T	I	R	G	Q	L	G	S	S	V	L	L	P
SheepSLAMF1_MSDP24_hap2		.	.	.	.	.	.	.	.	.	.	.	.	.	.	.	.	.	.	.	.	.	.	.	.	.	.	.	.	.	.	.	.	.	.	.	.	.	.	.	.	.	.	.	.	.	.	.	.
SheepSLAMF1_MSDP24_hap3		.	.	.	.	.	.	.	.	.	L	.	.	.	.	.	.	.	.	.	.	.	.	.	.	.	.	.	.	.	.	.	.	.	.	.	.	.	.	.	.	.	.	.	.	.	.	.	.
SheepSLAMF1_MSDP24_hap4		.	.	.	.	.	.	.	.	.	.	.	.	.	.	.	.	.	.	.	.	.	.	.	.	.	.	.	.	.	.	.	.	.	.	.	.	.	.	.	.	.	.	.	.	.	.	.	.
SheepSLAMF1_MSDP24_hap5		.	.	.	.	.	.	.	.	.	.	.	.	.	.	.	.	.	.	.	.	.	.	.	.	.	.	.	.	.	.	.	.	.	.	.	.	.	.	.	.	.	.	.	.	.	.	.	.
SheepSLAMF1_MSDP24_hap6		.	.	.	.	.	.	.	.	.	L	.	.	.	.	.	.	.	.	.	.	.	.	.	.	.	.	.	.	.	.	.	.	.	.	.	.	.	.	.	.	.	.	.	.	.	.	.	.
SheepSLAMF1_ISGC75_hap7		.	.	.	.	.	.	.	.	.	L	.	.	.	.	.	.	.	.	.	.	.	.	.	.	.	.	.	.	.	.	.	.	.	.	.	.	.	.	.	.	.	.	.	.	.	.	.	.
BighornISGC (hap8)		.	.	.	.	.	.	.	.	.	.	.	.	.	.	.	.	.	.	.	.	.	.	.	.	.	.	.	.	.	.	.	.	.	.	.	.	.	.	.	.	.	.	.	.	.	.	.	.
DallSheepISGC (hap8)		.	.	.	.	.	.	.	.	.	.	.	.	.	.	.	.	.	.	.	.	.	.	.	.	.	.	.	.	.	.	.	.	.	.	.	.	.	.	.	.	.	.	.	.	.	.	.	.
GoatSLAMF1_ NAGP_hap1		.	.	.	.	.	.	.	.	.	.	.	.	.	.	.	.	.	.	.	.	.	.	.	.	.	.	.	.	.	.	.	.	.	.	.	.	.	.	.	.	.	.	.	.	.	.	.	.
GoatSLAMF1_NAGP_ hap2		.	.	.	.	.	.	.	.	.	.	.	.	.	.	.	.	.	.	.	.	.	.	.	.	.	.	.	.	.	.	.	.	.	.	.	.	.	.	.	.	.	.	.	.	.	.	.	.
GoatSLAMF1_ABB58752_hap3		.	.	H	.	.	.	.	.	.	.	.	.	.	.	.	.	.	.	.	.	.	.	.	.	.	.	.	.	.	.	.	.	.	.	.	.	.	.	.	.	.	.	.	.	.	.	.	.
MuskoxUSMARC.consensus -																													.	.	.	.	.	.	.	.	.	.	.	.	.	.	.	.	.	.	.	.	.
YakUSMARC.consensus -		.	.	.	.	.	.	.	.	.	.	.	I	.	.	L	.	.	.	.	V	.	.	.	.	.	.	.	.	.	.	.	.	.	.	.	.	.	.	.	.	.	.	.	.	.	.	.	.
CattleSLAMF1_Taurine_MBCDPv2.9_hap1		.	.	.	.	.	.	.	.	.	.	.	.	.	.	L	.	.	.	.	.	.	.	.	.	.	.	.	.	.	.	.	.	.	.	.	.	.	L	.	.	.	.	.	.	.	.	.	.
CattleSLAMF1_N252, V255_Taurine_MBCDPv2.9_hap2		.	.	.	.	.	.	.	.	.	.	.	.	.	.	L	.	.	.	.	.	.	.	.	.	.	.	.	.	.	.	.	.	.	.	.	.	.	L	.	.	.	.	.	.	.	.	.	.
CattleSLAMF1_R121_indicine_MBCDPv2.9_hap3		.	.	.	.	.	.	.	.	.	.	.	.	.	.	L	.	.	.	.	.	.	.	.	.	.	.	.	.	.	.	.	.	.	.	.	.	.	L	.	.	.	.	.	.	.	.	.	.
CattleSLAMF1_H47,H272_indicine_MBCDPv2.9_hap4		.	.	.	.	.	.	.	.	.	.	.	.	.	.	L	.	.	.	.	.	.	.	.	.	.	.	.	.	.	.	.	.	.	.	.	.	.	L	.	.	.	.	.	.	.	.	.	H
CattleSLAMF1_H47,H272,V312_indicine_MBCDPv2.9_hap5		.	.	.	.	.	.	.	.	.	.	.	.	.	.	L	.	.	.	.	.	.	.	.	.	.	.	.	.	.	.	.	.	.	.	.	.	.	L	.	.	.	.	.	.	.	.	.	H
CattleSLAMF1_Y83,V312_indicine_MBCDPv2.9_hap6		.	.	.	.	.	.	.	.	.	.	.	.	.	.	L	.	.	.	.	.	.	.	.	.	.	.	.	.	.	.	.	.	.	.	.	.	.	L	.	.	.	.	.	.	.	.	.	.
CattleSLAMF1_R121,I289_indicine_MBCDPv2.9_hap7		.	.	.	.	.	.	.	.	.	.	.	.	.	.	L	.	.	.	.	.	.	.	.	.	.	.	.	.	.	.	.	.	.	.	.	.	.	L	.	.	.	.	.	.	.	.	.	.
BisonUSMARC.consensus -																													.	.	.	.	.	.	.	.	.	.	L	.	.	.	.	.	.	.	.	.	.
WaterBuffaloSLAMF1_ABB58751		.	.	.	.	.	.	.	.	.	.	.	.	.	.	L	.	.	.	.	V	.	.	.	.	.	.	.	.	.	.	.	.	.	.	.	.	.	L	.	.	.	.	.	.	.	.	.	.
WaterBuffaloSLAMF1_DQ228868 -																													.	.	.	.	.	.	.	.	.	.	L	.	.	.	.	.	.	.	.	.	.
WaterbuffaloUSMARC.consensus -																													.	.	.	.	.	.	.	.	.	.	L	.	.	.	.	.	.	.	.	.	.
WaterBuffaloSLAMF1_DQ228868 -																													.	.	.	.	.	.	.	.	.	.	L	.	.	.	.	.	.	.	.	.	.
CaribouUSMARC.consensus - hap2																													.	.	.	.	.	.	.	.	.	.	.	.	.	.	.	.	.	.	.	.	.
CaribouUSMARC.consensus - hap1																													.	.	.	.	.	.	.	.	.	.	.	.	.	.	.	.	.	.	.	.	.
PigSLAMF1_NP_001230749	Cet.	.	.	.	.	R	R	.	F	.	L	.	.	.	.	L	L	.	.	A	F	.	.	.	.	T	.	.	.	.	S	M	N	C	P	.	-	V	L	.	R	.	.	.	.	.	.	.	.
DolphinSLAMF1_BAH10670		.	.	.	.	.	.	.	.	.	L	.	.	.	.	.	.	.	.	A	F	.	.	.	.	.	.	.	.	.	S	.	N	C	P	V	M	.	L	.	R	.	-	-	-	.	.	.	.
OrcaSLAMF1_ BAH10671		.	.	.	.	.	.	.	.	.	L	.	.	.	.	.	.	.	.	A	F	.	.	.	.	.	.	.	.	.	S	.	N	C	P	V	M	.	L	.	R	.	.	.	.	.	.	.	.
DogSLAMF1_AF390108_1	Carnivors	.	.	S	R	.	.	F	.	.	L	R	C	.	.	V	L	A	.	A	S	K	.	.	.	G	.	.	.	S	.	M	N	C	P	E	-	V	P	.	K	.	.	.	.	L	Q	.	S
DogSLAMF1_NP_001003084		.	.	S	R	.	.	F	.	.	L	R	C	.	.	V	L	A	.	A	S	K	.	.	.	G	.	.	.	S	.	M	N	C	P	E	-	V	P	.	K	.	.	.	.	L	Q	.	S
RaccoonDogSLAMF1_ACD47120		.	.	S	R	.	.	F	.	.	L	R	C	.	.	V	L	T	.	A	S	K	.	.	.	G	.	.	.	S	.	M	N	C	P	E	-	V	P	.	K	.	.	.	.	L	Q	.	S
CatSLAMF1_XM_003999586		.	.	L	.	.	.	.	.	.	L	.	F	.	.	.	L	.	.	A	F	.	.	.	.	G	.	.	.	S	.	M	T	C	Q	E	-	V	T	E	.	.	.	R	N	L	.	.	.
LionSLAMF1_AFQ38772																													.	S	.	M	N	C	Q	E	-	V	T	K	.	.	.	R	N	L	.	.	.
PandaSLAMF1_XP_002928483		.	.	.	.	.	.	.	.	L	W	.	F	.	.	.	L	.	.	A	F	.	.	.	.	G	.	.	.	S	.	L	N	C	P	E	-	.	P	.	R	.	.	.	.	L	.	.	S
FoxSLAMF1_ACD47119		.	.	S	R	.	.	F	.	.	L	R	C	.	.	V	L	A	.	A	S	K	.	.	.	G	.	.	.	S	.	M	N	C	P	E	-	V	P	.	K	.	.	.	.	L	Q	.	S
MinkSLAMF1_ACM90097		.	.	.	.	.	R	.	.	.	L	.	F	.	.	.	L	.	.	A	F	.	.	.	.	G	A	.	.	S	.	L	N	C	P	.	-	M	P	.	.	.	.	.	.	.	.	.	.
FerretSLAMF1_AES06642		.	.	.	.	.	R	.	.	.	L	.	F	.	.	.	L	.	.	A	F	.	.	.	.	G	.	.	.	S	.	L	N	C	P	E	-	.	P	.	.	.	.	N	.	.	.	.	.
SealSLAMF1_BAH10672		.	.	.	.	.	.	.	.	.	L	.	F	.	.	.	L	.	.	A	F	.	.	.	.	G	.	.	.	S	.	M	N	C	P	E	-	.	P	.	R	.	.	.	.	L	.	.	S
WalrusSLAMF1_BAH10673		.	.	.	.	.	.	.	F	.	L	.	F	.	.	.	L	.	.	A	F	.	.	.	.	G	.	.	.	S	.	M	N	C	P	E	-	.	P	.	R	.	.	.	.	L	.	.	S
ManateeSLAMF1_BAH10674		.	.	.	.	.	.	.	.	.	L	.	L	.	.	L	L	.	.	A	F	.	.	.	.	G	.	.	G	H	S	I	D	C	R	.	-	.	I	Q	R	.	.	.	N	I	V	.	.
ElephantAfricaSLAMF1_XP_003415237		.	.	S	.	.	.	.	.	.	L	.	L	.	.	L	L	.	.	A	S	.	.	.	.	G	.	.	G	H	S	M	D	C	P	.	-	.	I	Q	R	.	.	.	K	L	M	.	.
ElephantAsiaSLAMF1_BAH10675		.	.	.	.	.	.	.	.	.	L	.	L	.	.	L	L	.	.	A	S	.	.	.	.	G	.	.	G	H	S	M	D	C	P	.	-	.	I	Q	R	.	.	.	K	L	M	.	.
HorseSLAMF1_XP_001504489		.	.	.	R	.	.	.	.	.	L	.	F	.	.	.	L	F	.	A	F	.	.	.	.	G	.	.	.	.	.	M	N	C	P	.	-	.	L	.	R	.	.	.	.	.	.	.	.
MouseSLAMF1_BAE42842 Hap 1	Rodents	.	.	.	.	.	.	S	.	.	W	R	I	.	.	.	L	.	.	A	F	.	.	.	Y	G	.	.	G	.	V	M	D	C	P	V	-	.	L	Q	K	.	.	Q	D	T	W	.	.
MouseSLAMF1_BAE96300 Hap 2		.	.	.	.	.	.	S	.	.	W	R	I	.	.	.	L	.	.	A	F	.	.	.	Y	G	.	.	G	A	V	M	D	C	P	V	-	.	L	Q	K	.	.	Q	D	T	W	.	.
MouseSLAMF1_NP_038758 Hap 3		.	.	.	.	.	.	S	.	.	W	R	I	.	.	.	L	.	.	A	F	.	.	.	Y	G	.	.	G	.	V	M	D	C	P	V	-	.	L	Q	K	.	.	Q	D	T	W	.	.
RatSLAMF1_NP_001102548		.	.	.	N	.	R	S	.	.	L	R	I	.	.	.	L	.	.	A	V	.	.	.	Y	G	.	.	-	.	M	M	D	C	P	V	-	.	L	Q	E	.	.	R	D	T	W	.	A
Hampster XP_003500321 Hap 1		.	.	.	N	.	R	S	.	.	L	G	M	.	.	.	L	.	.	A	F	.	.	.	Y	G	.	.	R	.	V	M	D	C	S	V	-	.	I	Q	P	.	.	.	D	T	W	.	S
HampsterSLAMF1_XP_003500320 Hap 2		.	.	.	N	.	R	S	.	.	L	G	M	.	.	.	L	.	.	A	F	.	.	.	Y	G	.	.	R	.	V	M	D	C	S	V	-	.	I	Q	P	.	.	.	D	T	W	.	S
Human 1000 genomes all cSNPs		.	.	T	.	.	.	.	.	.	L	I	L	M	.	.	L	F	.	V	F	G	A	.	Y	.	.	S	G	C/H	M	.	N	C	P	.	-	.	L	W	H	.	.	.	K	.	.	.	.
													0.12					0.005
HumanSLAMF1_AAK77968 Hap 1		.	.	.	.	.	.	.	.	.	L	T	F	V	.	.	L	.	.	A	F	G	A	.	Y	G	.	.	G	R	M	M	N	C	P	.	-	.	L	R	.	.	.	.	K	.	.	.	.
HumanSLAMF1_BAG36911 Hap 2		.	.	.	.	.	.	.	.	.	L	T	F	V	.	.	L	.	.	A	F	G	A	.	Y	G	.	.	G	R	M	M	N	C	P	.	-	.	L	R	.	.	.	.	K	.	.	.	.
HumanSLAMF1_BAG65106 Splice 3		.	.	.	.	.	.	.	.	.	L	T	F	V	.	.	L	.	.	A	F	G	A	.	Y	G	.	.	G	R	M	M	N	C	P	.	-	.	L	R	.	.	.	.	K	.	.	.	.
ChimpSLAMF1_XP_513924		.	.	.	.	.	.	.	.	.	L	T	F	M	.	.	L	.	.	A	F	G	A	.	Y	G	.	.	G	R	M	M	N	C	P	.	-	.	L	R	.	.	.	.	K	.	.	.	.
BonoboSLAMF1_XP_003811920		.	.	.	.	.	.	.	.	.	L	T	F	M	.	.	L	.	.	A	F	G	A	.	Y	G	.	.	G	R	M	M	N	C	P	.	-	.	L	R	.	.	.	.	K	.	.	.	.
OrangutanSLAMF1_XP_002809959		.	.	.	.	.	.	.	.	.	L	T	F	M	.	.	L	.	.	A	F	G	A	.	Y	G	.	.	G	R	M	M	N	C	P	.	-	.	L	R	.	.	.	.	K	.	.	.	.
MacacSLAMF1_XP_001117605		.	.	.	.	.	.	.	.	.	L	T	F	V	.	.	L	.	.	A	F	G	A	.	Y	G	.	.	G	H	M	M	N	C	P	.	-	.	L	R	.	.	.	.	K	.	.	.	.
BaboonSLAMF1_XP_003892982		.	.	.	.	.	.	.	.	.	L	T	F	V	.	.	L	.	.	A	F	G	A	.	Y	G	.	.	G	R	M	M	N	C	P	.	-	.	L	R	.	.	.	.	K	.	.	.	.
GibbonSLAMF1_XP_003259156		-	-	-	-	.	-	-	-	-	-	-	-	-	-	-	-	-	-	-	-	-	-	-	M	K	E	S	G	R	M	M	N	C	P	.	-	.	L	R	.	.	.	.	K	.	.	.	.
TamarinSLAMF1_ AF302038_1		.	.	.	.	.	.	.	F	.	L	T	F	V	.	.	L	.	.	A	F	.	P	.	Y	G	.	.	G	R	M	M	N	C	P	.	-	.	V	Q	.	.	.	.	D	.	.	.	.
BushBabySLAMF1_XP_003795232		.	.	L	.	.	R	.	H	.	L	T	L	.	.	.	L	.	.	A	F	.	Q	.	Y	G	I	.	G	C	M	M	N	C	P	.	-	T	L	H	.	.	.	R	K	.	.	.	.
SquirrelMonkeySLAMF1_XP_003938005		.	.	.	.	.	.	.	F	.	L	T	F	Q	.	.	L	.	.	A	F	.	P	.	Y	G	.	.	G	R	M	M	N	C	P	.	-	.	V	Q	.	.	.	.	D	.	.	.	.
MarmosetSLAMF1_XP_002760222		.	.	.	.	.	-	R	.	F	L	T	F	V	.	.	L	.	.	A	F	.	P	.	Y	G	.	.	G	R	M	M	N	C	P	.	-	.	V	Q	.	.	.	.	D	.	.	.	.
RabbitSLAMF1_XP_002715271		.	.	T	.	.	.	Y	F	.	W	S	L	.	.	V	L	.	.	A	F	G	.	.	Y	V	A	.	R	.	V	M	D	C	P	.	S	V	-	Q	.	.	.	.	N	I	.	.	.
MoleRatSLAMF1_EHB13658		-	-	-	-	.	-	-	-	-	-	-	-	-	-	-	-	-	-	-	-	-	-	-	-	-	-	.	G	S	Q	K	N	C	P	V	-	F	V	Q	.	.	.	R	D	.	.	.	.
GuineaPigSLAMF1_XP_003466722		-	-	-	-	.	-	-	-	-	-	-	-	M	A	S	G	F	H	L	.	.	E	N	.	G	.	L	L	S	H	L	N	C	R	V	-	F	I	Q	H	.	.	R	D	I	.	.	.
[truncated: 316 more columns]
